# Supplementary material for: Effect of Post-Activation Performance Enhancement in Combat Sports: A Systematic Review and Meta-Analysis-Part II: Specific Performance Indicators
Source: J Funct Morphol Kinesiol. 2026 Apr 16;11(2):157. doi: 10.3390/jfmk11020157 (PMC13108071; doi:10.3390/jfmk11020157)
Supplement: Supplementary file 1 [file jfmk-11-00157-s001.zip]

Archive with 2 entries (2 files):
- jfmk-4215414-File S1-PRISMA checklist.pdf
- jfmk-4215414-File S2-GRADE Evidence Profile.pdf
